# Supplementary material for: Complexity of avian evolution revealed by family-level genomes
Source: Nature. 2024 Apr 1;629(8013):851–60. doi: 10.1038/s41586-024-07323-1 (PMC11111414; doi:10.1038/s41586-024-07323-1)
Supplement: Supplementary file 4 — Table of all sequenced species, with taxonomic grouping according to Howard & Moore 4th edn, and accession numbers of the used genome assemblies. Provided as a separate tab-delimited text file. [file 41586_2024_7323_MOESM4_ESM.txt]

taxa	code	order	family	clade_mag7	genome_accession
Acanthisitta_chloris	ACACHL	Passeriformes	Acanthisittidae	Telluraves	GCA_000695815.1
Acrocephalus_arundinaceus	ACRARU	Passeriformes	Acrocephalidae	Telluraves	VZST00000000
Aegithalos_caudatus	AEGCAU	Passeriformes	Aegithalidae	Telluraves	WEIU00000000
Aegotheles_bennettii	AEGBEN	Strisores	Aegothelidae	Strisores	VZRW00000000
Agapornis_roseicollis	AGAROS	Psittaciformes	Psittaculidae	Telluraves	GCA_002631895.1
Agelaius_phoeniceus	AGEPHO	Passeriformes	Icteridae	Telluraves	VZSP00000000
Alaudala_cheleensis	ALACHE	Passeriformes	Alaudidae	Telluraves	VWYE00000000
Alca_torda	ALCTOR	Charadriiformes	Alcidae	Cursorimorphae	VZSD00000000
Aleadryas_rufinucha	ALERUF	Passeriformes	Oreoicidae	Telluraves	VZTH00000000
Alectura_lathami	ALELAT	Galliformes	Megapodiidae	Galloanseres	VXAV00000000
Alopecoenas_beccarii	ALOBEC	Columbiformes	Columbidae	Columbimorphae	VWYH00000000
Amazona_guildingii	AMAGUI	Psittaciformes	Psittacidae	Telluraves	VXAR00000000
Anas_platyrhynchos	ANAPLA	Anseriformes	Anatidae	Galloanseres	GCA_000355885.1
Anas_zonorhyncha	ANAZON	Anseriformes	Anatidae	Galloanseres	GCA_002224875.1
Anhinga_anhinga	ANHANH	Pelecaniformes	Anhingidae	Aequornithes	WBMU00000000
Anhinga_rufa	ANHRUF	Pelecaniformes	Anhingidae	Aequornithes	VZTV00000000
Anser_cygnoid	ANSCYG	Anseriformes	Anatidae	Galloanseres	GCA_000971095.1
Anseranas_semipalmata	ANSSEM	Anseriformes	Anseranatidae	Galloanseres	VXAA00000000
Anthoscopus_minutus	ANTMIN	Passeriformes	Remizidae	Telluraves	VWYI00000000
Antrostomus_carolinensis	ANTCAR	Strisores	Caprimulgidae	Strisores	GCA_000700745.1
Apaloderma_vittatum	APAVIT	Trogoniformes	Trogonidae	Telluraves	GCA_000703405.1
Aphelocoma_coerulescens	APHCOE	Passeriformes	Corvidae	Telluraves	VZSI00000000
Aptenodytes_forsteri	APTFOR	Sphenisciformes	Spheniscidae	Aequornithes	GCA_000699145.1
Apteryx_australis	APTAUS	Apterygiformes	Apterygidae	Palaeognathae	GCA_001039765.2
Apteryx_haastii	APTHAA	Apterygiformes	Apterygidae	Palaeognathae	PTFD00000000.1
Apteryx_owenii	APTOWE	Apterygiformes	Apterygidae	Palaeognathae	PTFC00000000.1
Apteryx_rowi	APTROW	Apterygiformes	Apterygidae	Palaeognathae	PTFB00000000.1
Aquila_chrysaetos	AQUCHR	Accipitriformes	Accipitridae	Telluraves	GCA_000766835.1
Aramus_guarauna	ARAGUA	Gruiformes	Aramidae	Cursorimorphae	VXBL00000000
Ardeotis_kori	ARDKOR	Otidiformes	Otididae	Otidimorphae	VWPR00000000
Arenaria_interpres	AREINT	Charadriiformes	Scolopacidae	Cursorimorphae	VXAK00000000
Asarcornis_scutulata	ASASCU	Anseriformes	Anatidae	Galloanseres	VZSO00000000
Atlantisia_rogersi	ATLROG	Gruiformes	Rallidae	Cursorimorphae	VZUJ00000000
Atrichornis_clamosus	ATRCLA	Passeriformes	Atrichornithidae	Telluraves	WBMZ00000000
Balaeniceps_rex	BALREX	Pelecaniformes	Balaenicipitidae	Aequornithes	VYZW00000000
Balearica_regulorum	BALREG	Gruiformes	Gruidae	Cursorimorphae	GCA_000709895.1
Baryphthengus_martii	BARMAR	Coraciiformes	Momotidae	Telluraves	VWZK00000000
Bombycilla_garrulus	BOMGAR	Passeriformes	Bombycillidae	Telluraves	VXBU00000000
Brachypodius_atriceps	BRAATR	Passeriformes	Pycnonotidae	Telluraves	VZSR00000000
Brachypteracias_leptosomus	BRALEP	Coraciiformes	Brachypteraciidae	Telluraves	VYZX00000000
Bucco_capensis	BUCCAP	Piciformes	Bucconidae	Telluraves	VWZO00000000
Buceros_rhinoceros	BUCRHI	Bucerotiformes	Bucerotidae	Telluraves	GCA_000710305.1
Bucorvus_abyssinicus	BUCABY	Bucerotiformes	Bucerotidae	Telluraves	VYZL00000000
Buphagus_erythrorhynchus	BUPERY	Passeriformes	Buphagidae	Telluraves	VZTT00000000
Burhinus_bistriatus	BURBIS	Charadriiformes	Burhinidae	Cursorimorphae	VYXH00000000
Cairina_moschata	CAIMOS	Anseriformes	Anatidae	Galloanseres	QZEJ00000000
Calcarius_ornatus	CALORN	Passeriformes	Plectrophenacidae	Telluraves	WBNL00000000
Calidris_pugnax	CALPUG	Charadriiformes	Scolopacidae	Cursorimorphae	GCA_001431845.1
Callaeas_wilsoni	CALWIL	Passeriformes	Callaeidae	Telluraves	VWPU00000000
Callipepla_squamata	CALSQU	Galliformes	Odontophoridae	Galloanseres	GCA_002218305.1
Caloenas_nicobarica	CALNIC	Columbiformes	Columbidae	Columbimorphae	VZSB00000000
Calonectris_borealis	CALBOR	Procellariiformes	Procellariidae	Aequornithes	VZUG00000000
Calypte_anna	CALANN	Strisores	Trochilidae	Strisores	GCA_000699085.1
Calyptomena_viridis	CALVIR	Passeriformes	Calyptomenidae	Telluraves	WEIV00000000
Campylorhamphus_procurvoides	CAMPRO	Passeriformes	Dendrocolaptidae	Telluraves	WBMV00000000
Cardinalis_cardinalis	CARCAR	Passeriformes	Cardinalidae	Telluraves	VYXE00000000
Cariama_cristata	CARCRI	Cariamiformes	Cariamidae	Telluraves	GCA_000690535.1
Casuarius_casuarius	CASCAS	Casuariiformes	Casuariidae	Palaeognathae	VWPT00000000
Cathartes_aura	CATAUR	Accipitriformes	Cathartidae	Telluraves	GCA_000699945.1
Catharus_fuscescens	CATFUS	Passeriformes	Turdidae	Telluraves	VWYD00000000
Centropus_bengalensis	CENBEN	Cuculiformes	Cuculidae	Otidimorphae	WBNK00000000
Centropus_unirufus	CENUNI	Cuculiformes	Cuculidae	Otidimorphae	VYZI00000000
Cephalopterus_ornatus	CEPORN	Passeriformes	Cotingidae	Telluraves	VZRE00000000
Cepphus_grylle	CEPGRY	Charadriiformes	Alcidae	Cursorimorphae	VZUD00000000
Cercotrichas_coryphaeus	CERCOR	Passeriformes	Muscicapidae	Telluraves	WBND00000000
Certhia_brachydactyla	CERBRA	Passeriformes	Certhiidae	Telluraves	VXBV00000000
Certhia_familiaris	CERFAM	Passeriformes	Certhiidae	Telluraves	WBNC00000000
Cettia_cetti	CETCET	Passeriformes	Scotocercidae	Telluraves	VZUI00000000
Ceuthmochares_aereus	CEUAER	Cuculiformes	Cuculidae	Otidimorphae	VWPQ00000000
Ceyx_cyanopectus	CEYCYA	Coraciiformes	Alcedinidae	Telluraves	VYZU00000000
Chaetops_frenatus	CHAFRE	Passeriformes	Eupetidae	Telluraves	VZTR00000000
Chaetorhynchus_papuensis	CHAPAP	Passeriformes	Rhipiduridae	Telluraves	VWYX00000000
Chaetura_pelagica	CHAPEL	Strisores	Apodidae	Strisores	GCA_000747805.1
Charadrius_alexandrinus	CHAALE	Charadriiformes	Charadriidae	Cursorimorphae	GCA_008711295.1
Charadrius_vociferus	CHAVOC	Charadriiformes	Charadriidae	Cursorimorphae	GCA_000708025.2
Chauna_torquata	CHATOR	Anseriformes	Anhimidae	Galloanseres	VXAL00000000
Chionis_minor	CHIMIN	Charadriiformes	Chionidae	Cursorimorphae	VZSF00000000
Chlamydotis_macqueenii	CHLMAC	Otidiformes	Otididae	Otidimorphae	GCA_000695195.1
Chloroceryle_aenea	CHLAEN	Coraciiformes	Alcedinidae	Telluraves	VWZY00000000
Chlorodrepanis_virens	CHLVIR	Passeriformes	Fringillidae	Telluraves	GCA_003286495.1
Chloropsis_cyanopogon	CHLCYA	Passeriformes	Irenidae	Telluraves	WEZZ00000000
Chloropsis_hardwickii	CHLHAR	Passeriformes	Irenidae	Telluraves	WEIW00000000
Chordeiles_acutipennis	CHOACU	Strisores	Caprimulgidae	Strisores	VXAQ00000000
Chroicocephalus_maculipennis	CHRMAC	Charadriiformes	Laridae	Cursorimorphae	VYZF00000000
Chunga_burmeisteri	CHUBUR	Cariamiformes	Cariamidae	Telluraves	VZRC00000000
Ciccaba_nigrolineata	CICNIG	Strigiformes	Strigidae	Telluraves	VWZC00000000
Ciconia_maguari	CICMAG	Pelecaniformes	Ciconiidae	Aequornithes	VXAE00000000
Cinclus_mexicanus	CINMEX	Passeriformes	Cinclidae	Telluraves	VWYM00000000
Circaetus_pectoralis	CIRPEC	Accipitriformes	Accipitridae	Telluraves	VZZV00000000
Cisticola_juncidis	CISJUN	Passeriformes	Cisticolidae	Telluraves	VXBR00000000
Climacteris_rufus	CLIRUF	Passeriformes	Climacteridae	Telluraves	VZRZ00000000
Cnemophilus_loriae	CNELOR	Passeriformes	Cnemophilidae	Telluraves	VZTF00000000
Cochlearius_cochlearius	COCCOC	Pelecaniformes	Ardeidae	Aequornithes	VWPP00000000
Colinus_virginianus	COLVIR	Galliformes	Odontophoridae	Galloanseres	GCA_000599465.2
Colius_striatus	COLSTR	Coliiformes	Coliidae	Telluraves	GCA_000690715.1
Columba_livia	COLLIV	Columbiformes	Columbidae	Columbimorphae	GCA_000337935.2
Columbina_picui	COLPIC	Columbiformes	Columbidae	Columbimorphae	VYZG00000000
Copsychus_sechellarum	COPSEC	Passeriformes	Muscicapidae	Telluraves	WBNE00000000
Corvus_brachyrhynchos	CORBRA	Passeriformes	Corvidae	Telluraves	GCA_000691975.1
Corvus_cornix	CORCOR	Passeriformes	Corvidae	Telluraves	GCA_000738735.2
Corvus_moneduloides	CORMON	Passeriformes	Corvidae	Telluraves	WBNF00000000
Corythaeola_cristata	CORCRI	Musophagiformes	Musophagidae	Otidimorphae	WBMX00000000
Corythaixoides_concolor	CORCON	Musophagiformes	Musophagidae	Otidimorphae	VXAM00000000
Coturnix_japonica	COTJAP	Galliformes	Phasianidae	Galloanseres	GCA_001577835.1
Crotophaga_sulcirostris	CROSUL	Cuculiformes	Cuculidae	Otidimorphae	VYZB00000000
Crypturellus_cinnamomeus	CRYCIN	Tinamiformes	Tinamidae	Palaeognathae	PTEZ00000000.1
Crypturellus_soui	CRYSOU	Tinamiformes	Tinamidae	Palaeognathae	VWPX00000000
Crypturellus_undulatus	CRYUND	Tinamiformes	Tinamidae	Palaeognathae	VWPW00000000
Cuculus_canorus	CUCCAN	Cuculiformes	Cuculidae	Otidimorphae	GCA_000709325.1
Daphoenositta_chrysoptera	DAPCHR	Passeriformes	Neosittidae	Telluraves	VZRO00000000
Dasyornis_broadbenti	DASBRO	Passeriformes	Dasyornithidae	Telluraves	VZRN00000000
Dicaeum_eximium	DICEXI	Passeriformes	Dicaeidae	Telluraves	VWZP00000000
Dicrurus_megarhynchus	DICMEG	Passeriformes	Dicruridae	Telluraves	VXAD00000000
Donacobius_atricapilla	DONATR	Passeriformes	Donacobiidae	Telluraves	WBMY00000000
Dromaius_novaehollandiae	DRONOV	Casuariiformes	Casuariidae	Palaeognathae	VWZH00000000
Dromas_ardeola	DROARD	Charadriiformes	Dromadidae	Cursorimorphae	VYZM00000000
Drymodes_brunneopygia	DRYBRU	Passeriformes	Petroicidae	Telluraves	VZTZ00000000
Dryoscopus_gambensis	DRYGAM	Passeriformes	Malaconotidae	Telluraves	WEIT00000000
Dyaphorophyia_castanea	DYACAS	Passeriformes	Platysteiridae	Telluraves	VYXC00000000
Edolisoma_coerulescens	EDOCOE	Passeriformes	Campephagidae	Telluraves	VWZW00000000
Egretta_garzetta	EGRGAR	Pelecaniformes	Ardeidae	Aequornithes	GCA_000687185.1
Elachura_formosa	ELAFOR	Passeriformes	Timaliidae	Telluraves	WBNG00000000
Emberiza_fucata	EMBFUC	Passeriformes	Emberizidae	Telluraves	VYZJ00000000
Eolophus_roseicapillus	EOLROS	Psittaciformes	Cacatuidae	Telluraves	WBNI00000000
Erithacus_rubecula	ERIRUB	Passeriformes	Muscicapidae	Telluraves	VZSK00000000
Erpornis_zantholeuca	ERPZAN	Passeriformes	Vireonidae	Telluraves	VZTN00000000
Erythrocercus_mccallii	ERYMCC	Passeriformes	Scotocercidae	Telluraves	VZRG00000000
Eubucco_bourcierii	EUBBOU	Piciformes	Ramphastidae	Telluraves	VWZE00000000
Eudromia_elegans	EUDELE	Tinamiformes	Tinamidae	Palaeognathae	VZSX00000000
Eulacestoma_nigropectus	EULNIG	Passeriformes	Eulacestomatidae	Telluraves	VZTE00000000
Eurypyga_helias	EURHEL	Eurypygiformes	Eurypygidae	Phaethontimorphae	GCA_000690775.1
Eurystomus_gularis	EURGUL	Coraciiformes	Coraciidae	Telluraves	VZZY00000000
Falco_cherrug	FALCHE	Falconiformes	Falconidae	Telluraves	GCA_000337975.1
Falco_peregrinus	FALPER	Falconiformes	Falconidae	Telluraves	GCA_000337955.1
Falcunculus_frontatus	FALFRO	Passeriformes	Falcunculidae	Telluraves	VZRV00000000
Ficedula_albicollis	FICALB	Passeriformes	Muscicapidae	Telluraves	GCA_000247815.2
Formicarius_rufipectus	FORRUF	Passeriformes	Formicariidae	Telluraves	VXAU00000000
Fregata_magnificens	FREMAG	Pelecaniformes	Fregatidae	Aequornithes	WAAD00000000
Fregetta_grallaria	FREGRA	Procellariiformes	Oceanitidae	Aequornithes	VZZT00000000
Fulmarus_glacialis	FULGLA	Procellariiformes	Procellariidae	Aequornithes	GCA_000690835.1
Furnarius_figulus	FURFIG	Passeriformes	Furnariidae	Telluraves	VYZD00000000
Galbula_dea	GALDEA	Piciformes	Galbulidae	Telluraves	VWZX00000000
Gallus_gallus	GALGAL	Galliformes	Phasianidae	Galloanseres	GCA_000002315.2
Gavia_stellata	GAVSTE	Gaviiformes	Gaviidae	Aequornithes	GCA_000690875.1
Geococcyx_californianus	GEOCAL	Cuculiformes	Cuculidae	Otidimorphae	VWPV00000000
Geospiza_fortis	GEOFOR	Passeriformes	Thraupidae	Telluraves	GCA_000277835.1
Glareola_pratincola	GLAPRA	Charadriiformes	Glareolidae	Cursorimorphae	VWPO00000000
Glaucidium_brasilianum	GLABRA	Strigiformes	Strigidae	Telluraves	VXAP00000000
Grallaria_varia	GRAVAR	Passeriformes	Grallariidae	Telluraves	VWZG00000000
Grantiella_picta	GRAPIC	Passeriformes	Meliphagidae	Telluraves	VZRM00000000
Grus_americana	GRUAME	Gruiformes	Gruidae	Cursorimorphae	WEIX00000000
Gymnorhina_tibicen	GYMTIB	Passeriformes	Artamidae	Telluraves	VXAZ00000000
Halcyon_senegalensis	HALSEN	Coraciiformes	Alcedinidae	Telluraves	WBNJ00000000
Haliaeetus_albicilla	HALALB	Accipitriformes	Accipitridae	Telluraves	VZSQ00000000
Haliaeetus_leucocephalus	HALLEU	Accipitriformes	Accipitridae	Telluraves	GCA_000737465.1
Heliornis_fulica	HELFUL	Gruiformes	Heliornithidae	Cursorimorphae	VXBZ00000000
Hemignathus_wilsoni	HEMWIL	Passeriformes	Fringillidae	Telluraves	SGIP00000000
Hemiprocne_comata	HEMCOM	Strisores	Apodidae	Strisores	VWZJ00000000
Herpetotheres_cachinnans	HERCAC	Falconiformes	Falconidae	Telluraves	VXAJ00000000
Himantopus_himantopus	HIMHIM	Charadriiformes	Recurvirostridae	Cursorimorphae	VXBK00000000
Hippolais_icterina	HIPICT	Passeriformes	Acrocephalidae	Telluraves	VWYN00000000
Hirundo_rustica	HIRRUS	Passeriformes	Hirundinidae	Telluraves	VZZX00000000
Horornis_vulcanius	HORVUL	Passeriformes	Scotocercidae	Telluraves	VZUA00000000
Hydrobates_tethys	HYDTET	Procellariiformes	Hydrobatidae	Aequornithes	VWZR00000000
Hylia_prasina	HYLPRA	Passeriformes	Scotocercidae	Telluraves	VYXD00000000
Hypocryptadius_cinnamomeus	HYPCIN	Passeriformes	Passeridae	Telluraves	VYZP00000000
Ibidorhyncha_struthersii	IBISTR	Charadriiformes	Haematopodidae	Cursorimorphae	VZSZ00000000
Ifrita_kowaldi	IFRKOW	Passeriformes	Ifritidae	Telluraves	VZRS00000000
Illadopsis_cleaveri	ILLCLE	Passeriformes	Pellorneidae	Telluraves	VXBB00000000
Indicator_maculatus	INDMAC	Piciformes	Indicatoridae	Telluraves	VXBD00000000
Irena_cyanogastra	IRECYA	Passeriformes	Irenidae	Telluraves	VWZV00000000
Jacana_jacana	JACJAC	Charadriiformes	Jacanidae	Cursorimorphae	VZTM00000000
Junco_hyemalis	JUNHYE	Passeriformes	Passerellidae	Telluraves	GCA_003829775.1
Lanius_ludovicianus	LANLUD	Passeriformes	Laniidae	Telluraves	VYXG00000000
Larus_smithsonianus	LARSMI	Charadriiformes	Laridae	Cursorimorphae	WAAC00000000
Leiothrix_lutea	LEILUT	Passeriformes	Leiothrichidae	Telluraves	VXBY00000000
Lepidothrix_coronata	LEPCOR	Passeriformes	Pipridae	Telluraves	GCA_001604755.1
Leptocoma_aspasia	LEPASP	Passeriformes	Nectariniidae	Telluraves	VXAX00000000
Leptosomus_discolor	LEPDIS	Leptosomatiformes	Leptosomidae	Telluraves	GCA_000691785.1
Leucopsar_rothschildi	LEUROT	Passeriformes	Sturnidae	Telluraves	VZTC00000000
Limosa_lapponica	LIMLAP	Charadriiformes	Scolopacidae	Cursorimorphae	LXVZ00000000.1
Locustella_ochotensis	LOCOCH	Passeriformes	Locustellidae	Telluraves	VXBM00000000
Lonchura_striata	LONSTR	Passeriformes	Estrildidae	Telluraves	GCA_002197715.1
Lophotis_ruficrista	LOPRUF	Otidiformes	Otididae	Otidimorphae	VWYV00000000
Loxia_curvirostra	LOXCUR	Passeriformes	Fringillidae	Telluraves	VZSM00000000
Loxia_leucoptera	LOXLEU	Passeriformes	Fringillidae	Telluraves	VWZM00000000
Machaerirhynchus_nigripectus	MACNIG	Passeriformes	Machaerirhynchidae	Telluraves	VZRQ00000000
Malurus_elegans	MALELE	Passeriformes	Maluridae	Telluraves	VZRP00000000
Manacus_manacus	MANMAN	Passeriformes	Pipridae	Telluraves	GCA_001715985.2
Melanocharis_versteri	MELVER	Passeriformes	Melanocharitidae	Telluraves	VZTG00000000
Meleagris_gallopavo	MELGAL	Galliformes	Phasianidae	Galloanseres	GCA_000146605.3
Melopsittacus_undulatus	MELUND	Psittaciformes	Psittaculidae	Telluraves	PRJEB1588
Melospiza_melodia	MELMEL	Passeriformes	Passerellidae	Telluraves	VZSA00000000
Menura_novaehollandiae	MENNOV	Passeriformes	Menuridae	Telluraves	VWPS00000000
Merops_nubicus	MERNUB	Coraciiformes	Meropidae	Telluraves	GCA_000691845.1
Mesembrinibis_cayennensis	MESCAY	Pelecaniformes	Threskiornithidae	Aequornithes	VXAT00000000
Mesitornis_unicolor	MESUNI	Mesitornithiformes	Mesitornithidae	Columbimorphae	GCA_000695765.1
Mionectes_macconnelli	MIOMAC	Passeriformes	Pipromorphidae	Telluraves	VYZC00000000
Mohoua_ochrocephala	MOHOCH	Passeriformes	Mohouidae	Telluraves	VZTA00000000
Molothrus_ater	MOLATE	Passeriformes	Icteridae	Telluraves	VZUF00000000
Motacilla_alba	MOTALB	Passeriformes	Motacillidae	Telluraves	VXBE00000000
Myiagra_hebetior	MYIHEB	Passeriformes	Monarchidae	Telluraves	VWZQ00000000
Mystacornis_crossleyi	MYSCRO	Passeriformes	Vangidae	Telluraves	VYZQ00000000
Neodrepanis_coruscans	NEOCOR	Passeriformes	Philepittidae	Telluraves	VYZS00000000
Neopipo_cinnamomea	NEOCIN	Passeriformes	Platyrinchidae	Telluraves	VYZA00000000
Nesospiza_acunhae	NESACU	Passeriformes	Thraupidae	Telluraves	VZSU00000000
Nestor_notabilis	NESNOT	Psittaciformes	Strigopidae	Telluraves	GCA_000696875.1
Nicator_chloris	NICCHL	Passeriformes	Nicatoridae	Telluraves	WAAE00000000
Nipponia_nippon	NIPNIP	Pelecaniformes	Threskiornithidae	Aequornithes	GCA_000708225.1
Nothocercus_julius	NOTJUL	Tinamiformes	Tinamidae	Palaeognathae	VZSV00000000
Nothocercus_nigrocapillus	NOTNIG	Tinamiformes	Tinamidae	Palaeognathae	WBNA00000000
Nothoprocta_ornata	NOTORN	Tinamiformes	Tinamidae	Palaeognathae	VZSH00000000
Nothoprocta_pentlandii	NOTPEN	Tinamiformes	Tinamidae	Palaeognathae	VZSG00000000
Nothoprocta_perdicaria	NOTPER	Tinamiformes	Tinamidae	Palaeognathae	PTEW00000000.1
Notiomystis_cincta	NOTCIN	Passeriformes	Notiomystidae	Telluraves	VZRX00000000
Numida_meleagris	NUMMEL	Galliformes	Numididae	Galloanseres	MTSP00000000.1
Nyctibius_bracteatus	NYCBRA	Strisores	Nyctibiidae	Strisores	VWZB00000000
Nyctibius_grandis	NYCGRA	Strisores	Nyctibiidae	Strisores	VWYG00000000
Nycticryphes_semicollaris	NYCSEM	Charadriiformes	Rostratulidae	Cursorimorphae	VXBJ00000000
Nyctiprogne_leucopyga	NYCLEU	Strisores	Caprimulgidae	Strisores	VZZU00000000
Oceanites_oceanicus	OCEOCE	Procellariiformes	Oceanitidae	Aequornithes	VWZA00000000
Odontophorus_gujanensis	ODOGUJ	Galliformes	Odontophoridae	Galloanseres	VXAB00000000
Oenanthe_oenanthe	OENOEN	Passeriformes	Muscicapidae	Telluraves	VXBF00000000
Onychorhynchus_coronatus	ONYCOR	Passeriformes	Onychorhynchidae	Telluraves	VZRK00000000
Opisthocomus_hoazin	OPIHOA	Opisthocomiformes	Opisthocomidae	Opisthocomiformes	GCA_000692075.1
Oreocharis_arfaki	OREARF	Passeriformes	Paramythiidae	Telluraves	VZRR00000000
Oreotrochilus_melanogaster	OREMEL	Strisores	Trochilidae	Strisores	VZUB00000000
Origma_solitaria	ORISOL	Passeriformes	Acanthizidae	Telluraves	VZRL00000000
Oriolus_oriolus	ORIORI	Passeriformes	Oriolidae	Telluraves	VXBT00000000
Orthonyx_spaldingii	ORTSPA	Passeriformes	Orthonychidae	Telluraves	VZTJ00000000
Oxylabes_madagascariensis	OXYMAD	Passeriformes	Bernieridae	Telluraves	VYZR00000000
Oxyruncus_cristatus	OXYCRI	Passeriformes	Oxyruncidae	Telluraves	VXAY00000000
Pachycephala_philippinensis	PACPHI	Passeriformes	Pachycephalidae	Telluraves	VWZT00000000
Pachyramphus_minor	PACMIN	Passeriformes	Tityridae	Telluraves	VYXB00000000
Pandion_haliaetus	PANHAL	Accipitriformes	Pandionidae	Telluraves	VYZV00000000
Panurus_biarmicus	PANBIA	Passeriformes	Panuridae	Telluraves	VZRT00000000
Paradisaea_raggiana	PARRAG	Passeriformes	Paradisaeidae	Telluraves	GCA_003713265.1
Pardalotus_punctatus	PARPUN	Passeriformes	Pardalotidae	Telluraves	VZTX00000000
Parus_major	PARMAJ	Passeriformes	Paridae	Telluraves	GCA_001522545.2
Passer_domesticus	PASDOM	Passeriformes	Passeridae	Telluraves	GCA_001700915.1
Passerina_amoena	PASAMO	Passeriformes	Cardinalidae	Telluraves	WBNP00000000
Patagioenas_fasciata	PATFAS	Columbiformes	Columbidae	Columbimorphae	GCA_002029285.1
Pedionomus_torquatus	PEDTOR	Charadriiformes	Pedionomidae	Cursorimorphae	VZRU00000000
Pelecanoides_urinatrix	PELURI	Procellariiformes	Procellariidae	Aequornithes	VZTQ00000000
Pelecanus_crispus	PELCRI	Pelecaniformes	Pelecanidae	Aequornithes	GCA_000687375.1
Penelope_pileata	PENPIL	Galliformes	Cracidae	Galloanseres	WBMW00000000
Peucedramus_taeniatus	PEUTAE	Passeriformes	Peucedramidae	Telluraves	WBNO00000000
Phaethon_lepturus	PHALEP	Phaethontiformes	Phaethontidae	Phaethontimorphae	GCA_000687285.1
Phaetusa_simplex	PHASIM	Charadriiformes	Laridae	Cursorimorphae	VZZW00000000
Phainopepla_nitens	PHANIT	Passeriformes	Ptiliogonatidae	Telluraves	VXBQ00000000
Phalacrocorax_auritus	NANAUR	Pelecaniformes	Phalacrocoracidae	Aequornithes	GCA_002173455.1
Phalacrocorax_brasilianus	NANBRA	Pelecaniformes	Phalacrocoracidae	Aequornithes	GCA_002174335.1
Phalacrocorax_carbo	PHACAR	Pelecaniformes	Phalacrocoracidae	Aequornithes	GCA_000708925.1
Phalacrocorax_harrisi	NANHAR	Pelecaniformes	Phalacrocoracidae	Aequornithes	GCA_002173475.1
Phalacrocorax_pelagicus	URIPEL	Pelecaniformes	Phalacrocoracidae	Aequornithes	GCA_002173435.1
Phasianus_colchicus	PHACOL	Galliformes	Phasianidae	Galloanseres	GCA_004143745.1
Pheucticus_melanocephalus	PHEMEL	Passeriformes	Cardinalidae	Telluraves	VZSJ00000000
Phoenicopterus_ruber	PHORUB	Phoenicopteriformes	Phoenicopteridae	Mirandornithes	GCA_000687265.1
Phylloscopus_trochilus	PHYTRO	Passeriformes	Phylloscopidae	Telluraves	GCA_002305835.1
Piaya_cayana	PIACAY	Cuculiformes	Cuculidae	Otidimorphae	WAAB00000000
Picathartes_gymnocephalus	PICGYM	Passeriformes	Eupetidae	Telluraves	WEKY00000000
Picoides_pubescens	PICPUB	Piciformes	Picidae	Telluraves	GCA_000699005.1
Piprites_chloris	PIPCHL	Passeriformes	Pipritidae	Telluraves	VXAH00000000
Pitta_sordida	PITSOR	Passeriformes	Pittidae	Telluraves	WEKX00000000
Ploceus_nigricollis	PLONIG	Passeriformes	Ploceidae	Telluraves	VXBC00000000
Pluvianellus_socialis	PLUSOC	Charadriiformes	Chionidae	Cursorimorphae	VZTS00000000
Podargus_strigoides	PODSTR	Strisores	Podargidae	Strisores	VZTK00000000
Podiceps_cristatus	PODCRI	Podicipediformes	Podicipedidae	Mirandornithes	GCA_000699545.1
Podilymbus_podiceps	PODPOD	Podicipediformes	Podicipedidae	Mirandornithes	VXAO00000000
Poecile_atricapillus	POEATR	Passeriformes	Paridae	Telluraves	VZSS00000000
Polioptila_caerulea	POLCAE	Passeriformes	Polioptilidae	Telluraves	VYXF00000000
Pomatorhinus_ruficollis	PORRUF	Passeriformes	Timaliidae	Telluraves	VZSW00000000
Pomatostomus_ruficeps	POSRUF	Passeriformes	Pomatostomidae	Telluraves	VYZT00000000
Probosciger_aterrimus	PROATE	Psittaciformes	Cacatuidae	Telluraves	VYZH00000000
Promerops_cafer	PROCAF	Passeriformes	Promeropidae	Telluraves	VZSE00000000
Prunella_fulvescens	PRUFUL	Passeriformes	Prunellidae	Telluraves	VZTP00000000
Prunella_himalayana	PRUHIM	Passeriformes	Prunellidae	Telluraves	VYZK00000000
Pseudopodoces_humilis	PSEHUM	Passeriformes	Paridae	Telluraves	GCA_000331425.1
Psilopogon_haemacephalus	PSIHAE	Piciformes	Ramphastidae	Telluraves	VWZI00000000
Psophia_crepitans	PSOCRE	Gruiformes	Psophiidae	Cursorimorphae	VWZZ00000000
Pterocles_burchelli	PTEBUR	Pterocliformes	Pteroclidae	Columbimorphae	VYZE00000000
Pterocles_gutturalis	PTEGUT	Pterocliformes	Pteroclidae	Columbimorphae	GCA_000699245.1
Pteruthius_melanotis	PTEMEL	Passeriformes	Vireonidae	Telluraves	WEIY00000000
Ptilonorhynchus_violaceus	PTIVIO	Passeriformes	Ptilonorhynchidae	Telluraves	VZRJ00000000
Ptilorrhoa_leucosticta	PTILEU	Passeriformes	Cinclosomatidae	Telluraves	VWYY00000000
Pycnonotus_jocosus	PYCJOC	Passeriformes	Pycnonotidae	Telluraves	VWYP00000000
Pygoscelis_adeliae	PYGADE	Sphenisciformes	Spheniscidae	Aequornithes	GCA_000699105.1
Quiscalus_mexicanus	QUIMEX	Passeriformes	Icteridae	Telluraves	VWYF00000000
Ramphastos_sulfuratus	RAMSUL	Piciformes	Ramphastidae	Telluraves	WBNM00000000
Regulus_satrapa	REGSAT	Passeriformes	Regulidae	Telluraves	VWZN00000000
Rhabdornis_inornatus	RHAINO	Passeriformes	Sturnidae	Telluraves	VWZS00000000
Rhadina_sibilatrix	RHASIB	Passeriformes	Phylloscopidae	Telluraves	VWYO00000000
Rhagologus_leucostigma	RHALEU	Passeriformes	Rhagologidae	Telluraves	VZTD00000000
Rhea_americana	RHEAME	Rheiformes	Rheidae	Palaeognathae	PTEV00000000.1
Rhea_pennata	RHEPEN	Rheiformes	Rheidae	Palaeognathae	PTJI00000000.1
Rhegmatorhina_hoffmannsi	RHEHOF	Passeriformes	Thamnophilidae	Telluraves	VZSN00000000
Rhinopomastus_cyanomelas	RHICYA	Bucerotiformes	Phoeniculidae	Telluraves	VXBP00000000
Rhinoptilus_africanus	RHIAFR	Charadriiformes	Glareolidae	Cursorimorphae	VXBO00000000
Rhipidura_dahli	RHIDAH	Passeriformes	Rhipiduridae	Telluraves	VXAC00000000
Rhodinocichla_rosea	RHOROS	Passeriformes	Rhodinocichlidae	Telluraves	VWYZ00000000
Rhynochetos_jubatus	RHYJUB	Eurypygiformes	Rhynochetidae	Phaethontimorphae	VZRY00000000
Rissa_tridactyla	RISTRI	Charadriiformes	Laridae	Cursorimorphae	VZUC00000000
Rostratula_benghalensis	ROSBEN	Charadriiformes	Rostratulidae	Cursorimorphae	VXAI00000000
Rynchops_niger	RYNNIG	Charadriiformes	Laridae	Cursorimorphae	VXBH00000000
Sagittarius_serpentarius	SAGSER	Accipitriformes	Sagittariidae	Telluraves	VWYJ00000000
Sakesphorus_luctuosus	SAKLUC	Passeriformes	Thamnophilidae	Telluraves	VWZD00000000
Sapayoa_aenigma	SAPAEN	Passeriformes	Sapayoidae	Telluraves	VZSY00000000
Saxicola_maurus	SAXMAU	Passeriformes	Muscicapidae	Telluraves	PRJEB19452(ENA Accession)
Sclerurus_mexicanus	SCLMEX	Passeriformes	Scleruridae	Telluraves	VWZF00000000
Scopus_umbretta	SCOUMB	Pelecaniformes	Scopidae	Aequornithes	VZTL00000000
Scytalopus_superciliaris	SCYSUP	Passeriformes	Rhinocryptidae	Telluraves	VXBX00000000
Semnornis_frantzii	SEMFRA	Piciformes	Ramphastidae	Telluraves	VWYK00000000
Serilophus_lunatus	SERLUN	Passeriformes	Eurylaimidae	Telluraves	VXBA00000000
Serinus_canaria	SERCAN	Passeriformes	Fringillidae	Telluraves	GCA_000534875.1
Setophaga_coronata	SETCOR	Passeriformes	Parulidae	Telluraves	GCA_001746935.1
Setophaga_kirtlandii	SETKIR	Passeriformes	Parulidae	Telluraves	VXAS00000000
Sinosuthora_webbiana	SINWEB	Passeriformes	Sylviidae	Telluraves	VXBN00000000
Sitta_europaea	SITEUR	Passeriformes	Sittidae	Telluraves	VXBS00000000
Smithornis_capensis	SMICAP	Passeriformes	Calyptomenidae	Telluraves	VWYW00000000
Spizaetus_tyrannus	SPITYR	Accipitriformes	Accipitridae	Telluraves	VXAF00000000
Spizella_passerina	SPIPAS	Passeriformes	Passerellidae	Telluraves	WBNQ00000000
Sporophila_hypoxantha	SPOHYP	Passeriformes	Thraupidae	Telluraves	GCA_002167245.1
Steatornis_caripensis	STECAR	Strisores	Steatornithidae	Strisores	VZSC00000000
Stercorarius_parasiticus	STEPAR	Charadriiformes	Stercorariidae	Cursorimorphae	VWZL00000000
Sterrhoptilus_dennistouni	STEDEN	Passeriformes	Zosteropidae	Telluraves	VWZU00000000
Strix_occidentalis	STROCC	Strigiformes	Strigidae	Telluraves	GCA_002372975.1
Struthidea_cinerea	STRCIN	Passeriformes	Corcoracidae	Telluraves	VZTI00000000
Struthio_camelus	STRCAM	Struthioniformes	Struthionidae	Palaeognathae	GCA_000698965.1
Sturnus_vulgaris	STUVUL	Passeriformes	Sturnidae	Telluraves	GCA_001447265.1
Sula_dactylatra	SULDAC	Pelecaniformes	Sulidae	Aequornithes	WEKW00000000
Sylvia_atricapilla	SYLATR	Passeriformes	Sylviidae	Telluraves	VZSL00000000
Sylvia_borin	SYLBOR	Passeriformes	Sylviidae	Telluraves	VXBG00000000
Sylvietta_virens	SYLVIR	Passeriformes	Macrosphenidae	Telluraves	VXAN00000000
Syrrhaptes_paradoxus	SYRPAR	Pterocliformes	Pteroclidae	Columbimorphae	VZTO00000000
Tachuris_rubrigastra	TACRUB	Passeriformes	Tachurididae	Telluraves	VZRD00000000
Taeniopygia_guttata	TAEGUT	Passeriformes	Estrildidae	Telluraves	GCA_000151805.2
Tauraco_erythrolophus	TAUERY	Musophagiformes	Musophagidae	Otidimorphae	GCA_000709365.1
Thalassarche_chlororhynchos	THACHL	Procellariiformes	Diomedeidae	Aequornithes	VZTW00000000
Thinocorus_orbignyianus	THIORB	Charadriiformes	Thinocoridae	Cursorimorphae	VXBW00000000
Thryothorus_ludovicianus	THRLUD	Passeriformes	Troglodytidae	Telluraves	VZTB00000000
Tichodroma_muraria	TICMUR	Passeriformes	Sittidae	Telluraves	WAAG00000000
Tinamus_guttatus	TINGUT	Tinamiformes	Tinamidae	Palaeognathae	GCA_000705375.2
Todus_mexicanus	TODMEX	Coraciiformes	Todidae	Telluraves	WEIS00000000
Toxostoma_redivivum	TOXRED	Passeriformes	Mimidae	Telluraves	VXBI00000000
Tricholaema_leucomelas	TRILEU	Piciformes	Ramphastidae	Telluraves	WAAF00000000
Trogon_melanurus	TROMEL	Trogoniformes	Trogonidae	Telluraves	VXAG00000000
Turnix_velox	TURVEL	Charadriiformes	Turnicidae	Cursorimorphae	VZTY00000000
Tympanuchus_cupido	TYMCUP	Galliformes	Phasianidae	Galloanseres	GCA_001870855.1
Tyrannus_savana	TYRSAV	Passeriformes	Tyrannidae	Telluraves	VXAW00000000
Tyto_alba	TYTALB	Strigiformes	Tytonidae	Telluraves	GCA_000687205.1
Upupa_epops	UPUEPO	Bucerotiformes	Upupidae	Telluraves	VZRI00000000
Uria_lomvia	URIAAL	Charadriiformes	Alcidae	Cursorimorphae	GCA_002289315.1
Uria_aalge	URILOM	Charadriiformes	Alcidae	Cursorimorphae	VZUE00000000
Urocolius_indicus	UROIND	Coliiformes	Coliidae	Telluraves	WBNH00000000
Urocynchramus_pylzowi	UROPYL	Passeriformes	Urocynchramidae	Telluraves	VZRH00000000
Vidua_chalybeata	VIDCHA	Passeriformes	Viduidae	Telluraves	WBNB00000000
Vidua_macroura	VIDMAC	Passeriformes	Viduidae	Telluraves	WBNN00000000
Vireo_altiloquus	VIRALT	Passeriformes	Vireonidae	Telluraves	VZRF00000000
Xiphorhynchus_elegans	XIPELE	Passeriformes	Furnariidae	Telluraves	VZUH00000000
Zapornia_atra	ZAPATR	Gruiformes	Rallidae	Cursorimorphae	VZTU00000000
Zonotrichia_albicollis	ZONALB	Passeriformes	Passerellidae	Telluraves	GCA_000385455.1
Zosterops_hypoxanthus	ZOSHYP	Passeriformes	Zosteropidae	Telluraves	VWYL00000000
Zosterops_lateralis	ZOSLAT	Passeriformes	Zosteropidae	Telluraves	GCA_001281735.1
