# Supplementary material for: Complexity of avian evolution revealed by family-level genomes
Source: Nature. 2024 Apr 1;629(8013):851–60. doi: 10.1038/s41586-024-07323-1 (PMC11111414; doi:10.1038/s41586-024-07323-1)
Supplement: Supplementary file 5 — Source Data Fig. 2 [file 41586_2024_7323_MOESM5_ESM.xlsx]

## Sheet: Fig2a
node_number

## Sheet: Fig2b
species

## Sheet: Fig2c_left_right
comparison

## Sheet: Fig2c_middle
replicate
