# Supplementary material for: Complexity of avian evolution revealed by family-level genomes
Source: Nature. 2024 Apr 1;629(8013):851–60. doi: 10.1038/s41586-024-07323-1 (PMC11111414; doi:10.1038/s41586-024-07323-1)
Supplement: Supplementary file 6 — Source Data Fig. 3 [file 41586_2024_7323_MOESM6_ESM.xlsx]

## Sheet: Fig3a_experiment_trees
number_loci_in_subset

## Sheet: Fig3a_reference_trees
reference_tree

## Sheet: Fig3b
node

## Sheet: Fig3c
number_loci_in_subset

## Sheet: Fig3d
tree
