# Supplementary material for: Complexity of avian evolution revealed by family-level genomes
Source: Nature. 2024 Apr 1;629(8013):851–60. doi: 10.1038/s41586-024-07323-1 (PMC11111414; doi:10.1038/s41586-024-07323-1)
Supplement: Supplementary file 7 — Source Data Fig. 4 [file 41586_2024_7323_MOESM7_ESM.xlsx]

## Sheet: Fig4a
datatype_Tree1

## Sheet: Fig4b
datatype

## Sheet: Fig4c
chromosome_type
