# Supplementary material for: Complexity of avian evolution revealed by family-level genomes
Source: Nature. 2024 Apr 1;629(8013):851–60. doi: 10.1038/s41586-024-07323-1 (PMC11111414; doi:10.1038/s41586-024-07323-1)
Supplement: Supplementary file 8 — Source Data Fig. 5 [file 41586_2024_7323_MOESM8_ESM.xlsx]

## Sheet: Fig5a
TreeName

## Sheet: Fig5b
branch_median_age_Ma

## Sheet: Fig5c
time_before_present_Ma

## Sheet: Fig5d
time_before_present_Ma
